# Supplementary material for: Naïve chicks do not prefer objects with stable body orientation, though they may prefer behavioural variability
Source: Anim Cogn. 2023 Mar 18;26(4):1177–89. doi: 10.1007/s10071-023-01764-3 (PMC10344840; doi:10.1007/s10071-023-01764-3)
Supplement: Supplementary file 3 — Supplementary file3 (XLSX 11 KB) [file 10071_2023_1764_MOESM3_ESM.xlsx]

## Sheet: S3
Experiment	sesso	approccio	percentagePREFERENCE
1	2	1	100
1	2	1	100
1	1	2	0
1	1	2	27.907
1	2	2	0
1	1	2	0
1	1	2	33.61
1	2	2	69.1781
1	2	2	77.8325
1	2	2	0
1	2	2	0
1	1	1	100
1	1	2	0
1	1	1	100
1	1	1	100
1	2	2	0
1	2	2	3.27869
1	1	1	100
1	2	1	100
1	2	2	0
1	1	2	0
1	2	2	0
1	1	2	0
1	2	2	6.59722
1	2	1	100
1	1	1	100
1	1	2	0
1	2	1	100
1	1	2	0
1	1	1	100
1	1	1	100
1	2	1	100
1	1	2	0
1	1	2	0
1	2	2	0
1	2	2	0
1	2	2	0
1	2	2	14.6789
1	1	1	60.2459
1	1	2	0
1	2	1	100
1	1	1	100
1	2	1	64.497
1	1	2	0
1	2	2	0
1	2	1	100
1	1	1	100
1	1	1	100
1	2	2	0
1	2	2	0
1	2	2	0
1	2	1	100
1	1	2	0
1	1	1	100
1	1	1	100
1	1	2	0
1	1	2	0
1	1	1	100
1	1	2	0
1	2	2	0
1	1	1	100
1	1	1	100
1	2	2	0
1	2	1	100
1	1	2	0
1	1	1	100
1	1	2	0
2	2	2	64.5161
2	2	2	46.1538
2	2	1	100
2	2	1	100
2	2	1	100
2	1	1	100
2	2	2	0
2	1	1	100
2	2	2	0
2	1	2	32.1033
2	1	1	100
2	2	2	0
2	1	1	69.8347
2	1	1	100
2	1	2	77.8443
2	2	2	0
2	1	1	100
2	1	1	100
2	1	2	0
2	2	1	68.0556
2	1	2	0
2	2	2	8.61423
2	1	1	35.9431
2	2	1	100
2	1	2	63.2743
2	1	2	0
2	1	1	100
2	1	2	0
2	1	1	100
2	1	2	0
2	2	2	0
2	2	2	0
2	1	2	0
2	1	2	0
2	2	2	0
2	1	1	100
2	2	2	0
2	1	2	0
2	1	1	100
2	1	2	16.5899
2	1	1	100
2	1	2	0
2	1	2	0
2	2	1	100
2	2	1	100
2	2	1	100
2	2	2	17.7273
2	2	2	40.1487
2	1	1	100
2	2	1	52.2843
2	2	2	0
2	2	2	0
2	1	1	100
2	1	2	0
2	1	1	59.7865
2	2	1	58.3851
2	2	2	10.2564
2	2	1	100
2	2	2	0
2	1	2	0
2	2	1	46.5517
2	2	2	0
2	1	2	2.75862
2	2	2	0
2	1	2	0
2	1	2	0
2	1	2	0
2	1	1	100
1	2	2	19.583
1	2	1	100
1	1	1	100
1	1	1	100
1	2	2	0
1	2	2	0
1	2	2	0
1	1	1	100
1	1	1	100
1	1	1	100
1	2	1	100
1	1	1	100
2	2	2	0
2	2	2	0
2	2	2	30.9342
2	2	2	0
2	2	1	100
2	2	2	66.8681
2	1	2	0
2	2	2	0
2	2	2	0
2	1	1	100
2	2	1	100
2	2	2	0
2	2	1	100
1	1	1	100
1	1	1	100
1	2	2	0
1	1	1	100
1	1	2	0
1	1	1	100
1	1	1	100
1	2	2	0
1	2	2	0
1	2	2	0
1	2	2	0
1	2	2	0
1	2	2	0
1	2	2	0
1	1	2	0
1	1	1	100
2	2	1	100
2	2	1	100
2	1	2	0
2	1	2	0
2	1	1	100
2	1	2	0
2	1	1	100
2	1	2	0
2	1	1	100
2	1	2	0
2	1	2	0
2	2	2	6.9611
1	2	1	67.5807
1	2	1	100
1	2	2	0
1	1	2	0
1	1	2	0
2	1	1	100
2	1	2	0
2	1	2	0
2	1	1	100
2	1	2	0
2	2	2	0
2	1	2	0
3	1	1	100
3	2	1	100
3	2	2	0
3	2	2	0
3	2	1	100
3	1	1	100
3	1	2	0
3	2	1	26.8712
3	1	1	100
3	2	1	100
3	2	2	100
3	2	2	0
3	1	1	100
3	1	1	49.5361
3	2	1	34.5354
3	1	2	100
3	2	1	50.8072
3	1	2	0
3	1	2	0
3	1	1	81.2032
3	1	2	20.2151
3	1	2	0
3	1	2	0
3	2	2	0
3	1	2	0
3	1	2	0
3	2	1	100
3	2	2	0
3	2	2	0
3	2	2	0
3	2	1	100
3	1	2	0
3	1	2	0
3	1	1	100
3	1	1	50
3	1	2	0
3	2	2	0
3	1	2	0
3	1	2	0
3	2	2	0
3	2	1	100
3	2	2	0
3	2	1	50
3	2	1	34.416
3	2	1	24.868
3	1	1	100
3	2	1	66.692
3	2	2	0
3	1	2	0
3	1	2	0
3	1	2	0
3	1	2	61.2203
3	1	2	14.0003
3	1	1	32.6459
3	2	2	0
3	2	2	0
3	1	2	0
3	1	2	0
3	1	1	50
3	1	1	50
3	1	1	100
3	1	1	100
3	1	1	50
3	1	2	41.0114
3	2	2	0
3	1	1	11.4518
3	1	1	100
3	2	1	60.9714
3	2	1	100
3	1	1	100
3	1	2	0
3	1	1	100
3	2	1	100
3	1	1	100
3	2	1	100
3	2	1	7.2991
3	2	2	0
3	2	1	100
3	1	2	100
3	2	2	0
3	1	1	100
3	1	2	100
3	2	1	100
3	2	2	0
3	2	2	0
3	2	1	100
3	1	2	0
3	2	2	33.7715
3	2	1	87.3525
3	1	1	100
3	2	2	44.5722
3	1	1	50
3	1	2	0
3	2	2	19.4727
3	2	2	0
3	2	1	100
3	2	2	0
3	2	2	0
3	2	2	57.8948
3	2	2	0
